# Supplementary material for: Three years of insecticide resistance evolution and associated mechanisms in Aedes aegypti populations of Ouagadougou, Burkina Faso
Source: PLoS Negl Trop Dis. 2024 Dec 2;18(12):e0012138. doi: 10.1371/journal.pntd.0012138 (PMC11637278; doi:10.1371/journal.pntd.0012138)
Supplement: S1 Table — (XLSX) [file pntd.0012138.s002.xlsx]

## Sheet: Genotypes
Specimen_ID	DNA_Tube ID	Locality	Year	Container	Stage	Specie	Preservant	Emerg.date	Age	Bioassay date	Insecticide	DNA_Tube ID	Statut	F1534C	V1016I	V419L	Genotype
26	1LF	1200LG	2016		Adult	Ae. ae	Silicagel	2016-08-02			Control	1LF	NG	1534F/C	1016V/I	419V/L	FVV/CIL
26	2LF	1200LG	2016		Adult	Ae. ae	Silicagel	2016-08-02			Control	2LF	NG	1534C/C	1016V/V	419V/V	CVV/CVV
36	3LF	1200LG	2016		Adult	Ae. SL	Silicagel	2016-08-02			Control	3LF	NG	1534C/C	1016V/V	419V/V	CVV/CVV
36	4LF	1200LG	2016		Adult	Ae. SL	Silicagel	2016-08-02			Control	4LF	NG	1534C/C	1016V/V	419V/V	CVV/CVV
36	5LF	1200LG	2016		Adult	Ae. SL	Silicagel	2016-08-02			Control	5LF	NG	1534C/C	1016V/V	419V/V	CVV/CVV
36	6LF	1200LG	2016		Adult	Ae. SL	Silicagel	2016-08-02			Control	6LF	NG	1534C/C	1016V/V	419V/V	CVV/CVV
36	7LF	1200LG	2016		Adult	Ae. SL	Silicagel	2016-08-02			Control	7LF	NG	1534C/C	1016V/V	419V/V	CVV/CVV
36	8LF	1200LG	2016		Adult	Ae. SL	Silicagel	2016-08-02			Control	8LF	NG	1534F/C	1016V/V	419V/V	FVV/CVV
36	9LF	1200LG	2016		Adult	Ae. SL	Silicagel	2016-08-02			Control	9LF	NG	1534C/C	1016V/I	419V/L	CVV/CIL
36	10LF	1200LG	2016		Adult	Ae. SL	Silicagel	2016-08-02			Control	10LF	NG	1534C/C	1016V/I	419V/L	CVV/CIL
36	11LF	1200LG	2016		Adult	Ae. SL	Silicagel	2016-08-02			Control	11LF	NG	1534C/C	1016V/I	419V/L	CVV/CIL
36	12LF	1200LG	2016		Adult	Ae. SL	Silicagel	2016-08-02			Control	12LF	NG	1534C/C	1016V/I	419V/L	CVV/CIL
36	13LF	1200LG	2016		Adult	Ae. SL	Silicagel	2016-08-02			Control	13LF	NG	1534C/C	1016V/V	419V/V	CVV/CVV
45	14LF	1200LG	2016		Adult	Ae. SL	Silicagel	2016-08-02			Control	14LF	NG	1534C/C	1016V/I	419V/L	CVV/CIL
45	15LF	1200LG	2016		Adult	Ae. SL	Silicagel	2016-08-02			Control	15LF	NG	1534C/C	1016V/I	419V/L	CVV/CIL
45	17LF	1200LG	2016		Adult	Ae. SL	Silicagel	2016-08-02			Control	17LF	NG	1534C/C	1016V/I	419V/L	CVV/CIL
833	18LF	1200LG	2016		Adult	Ae. ae	Silicagel	2016-08-29			Control	18LF	PG	1534C/C	1016V/I	419V/L	CVV/CIL
1378	19LF	1200LG	2016		Adult	Ae. ae	Silicagel	2016-09-16			Control	19LF	AJ	1534C/C	1016V/I	419V/L	CVV/CIL
1387	22LF	1200LG	2016		Adult	Ae ae.	Silicagel	2016-09-16			Control	22LF	AJ	1534C/C	1016V/I	419V/L	CVV/CIL
1387	23LF	1200LG	2016		Adult	Ae ae.	Silicagel	2016-09-16			Control	23LF	AJ	1534C/C	1016V/I	419V/L	CVV/CIL
1387	24LF	1200LG	2016		Adult	Ae ae.	Silicagel	2016-09-16			Control	24LF	AJ	1534C/C	1016V/I	419V/L	CVV/CIL
1387	25LF	1200LG	2016		Adult	Ae ae.	Silicagel	2016-09-16			Control	25LF	AJ	1534C/C	1016V/I	419V/L	CVV/CIL
1387	26LF	1200LG	2016		Adult	Ae ae.	Silicagel	2016-09-16			Control	26LF	AJ	1534C/C	1016V/V	419V/V	CVV/CVV
1387	27LF	1200LG	2016		Adult	Ae ae.	Silicagel	2016-09-16			Control	27LF	AJ	1534C/C	1016V/I	419V/L	CVV/CIL
1391	28LF	1200LG	2016		Adult	Ae. ae	Silicagel	2016-09-16			Control	28LF	AJ	1534C/C	1016V/I	419V/L	CVV/CIL
1391	29LF	1200LG	2016		Adult	Ae. ae	Silicagel	2016-09-16			Control	29LF	AJ	1534C/C	1016V/V	419V/V	CVV/CVV
1391	30LF	1200LG	2016		Adult	Ae. ae	Silicagel	2016-09-16			Control	30LF	AJ	1534C/C	1016V/V	419V/V	CVV/CVV
1391	31LF	1200LG	2016		Adult	Ae. ae	Silicagel	2016-09-16			Control	31LF	AJ	1534C/C	1016V/V	419V/V	CVV/CVV
1391	32LF	1200LG	2016		Adult	Ae. ae	Silicagel	2016-09-16			Control	32LF	AJ	1534F/C	1016V/I	419V/L	FVV/CIL
1393	33LF	1200LG	2016		Adult	Ae. ae	Silicagel	2016-09-16			Control	33LF	AJ	1534C/C	1016I/I	419L/L	CIL/CIL
1393	34LF	1200LG	2016		Adult	Ae. ae	Silicagel	2016-09-16			Control	34LF	AJ	1534C/C	1016V/I	419V/L	CVV/CIL
837	35LF	1200LG	2016		Adult	Ae. ae	Silicagel	2016-08-29			Control	35LF	AJ	1534C/C	1016V/V	419V/V	CVV/CVV
837	36LF	1200LG	2016		Adult	Ae. ae	Silicagel	2016-08-29			Control	36LF	AJ	1534C/C	1016V/I	419V/L	CVV/CIL
839	37LF	1200LG	2016		Adult	Ae. ae	Silicagel	2016-08-29			Control	37LF	AJ	1534C/C	1016V/V	419V/V	CVV/CVV
839	38LF	1200LG	2016		Adult	Ae. ae	Silicagel	2016-08-29			Control	38LF	AJ	1534C/C	1016V/I	419V/L	CVV/CIL
844	39LF	1200LG	2016		Adult	Ae. ae	Silicagel	2016-08-29			Control	39LF	GR	1534C/C	1016V/I	419V/L	CVV/CIL
855	41LF	1200LG	2016		Adult	Ae. ae	Silicagel	2016-08-29			Control	41LF	AJ	1534C/C	1016V/I	419V/L	CVV/CIL
1397	43LF	1200LG	2016		Adult	Ae. ae	Silicagel	2016-09-16			Control	43LF	AJ	1534C/C	1016V/I	419V/L	CVV/CIL
1397	44LF	1200LG	2016		Adult	Ae. ae	Silicagel	2016-09-16			Control	44LF	AJ	1534C/C	1016V/V	419V/V	CVV/CVV
1397	45LF	1200LG	2016		Adult	Ae. ae	Silicagel	2016-09-16			Control	45LF	AJ	1534C/C	1016V/I	419V/L	CVV/CIL
1990	47LF	1200LG	2016		Adult	Ae. ae	Silicagel	2016-09-16			Control	47LF	AJ	1534C/C	1016V/V	419V/V	CVV/CVV
1990	48LF	1200LG	2016		Adult	Ae. ae	Silicagel	2016-09-16			Control	48LF	AJ	1534C/C	1016V/I	419V/L	CVV/CIL
1455	50LF	1200LG	2016		Adult	Ae. ae	Silicagel	2016-09-29			Control	50LF	GO	1534C/C	1016V/V	419V/V	CVV/CVV
257	2TF	TAB	2016		Adult	Ae S.L	Silicagel	2016-08-11			Control	2TF	AJ	1534C/C	1016V/V	419V/V	CVV/CVV
257	3TF	TAB	2016		Adult	Ae S.L	Silicagel	2016-08-11			Control	3TF	AJ	1534C/C	1016V/V	419V/V	CVV/CVV
257	4TF	TAB	2016		Adult	Ae S.L	Silicagel	2016-08-11			Control	4TF	AJ	1534C/C	1016V/V	419V/V	CVV/CVV
257	5TF	TAB	2016		Adult	Ae S.L	Silicagel	2016-08-11			Control	5TF	AJ	1534F/C	1016V/I	419V/L	FVV/CIL
270	6TF	TAB	2016		Adult	Ae S.L	Silicagel	2016-08-11			Control	6TF	GO	1534C/C	1016V/V	419V/V	CVV/CVV
276	7TF	TAB	2016		Adult	Ae ae.	Silicagel	2016-08-11			Control	7TF	GR	1534C/C	1016V/V	419V/V	CVV/CVV
471	8TF	TAB	2016		Adult	Ae. ae	Silicagel	2016-08-18			Control	8TF	GR	1534C/C	1016V/V	419V/V	CVV/CVV
475	9TF	TAB	2016		Adult	Ae. ae	Silicagel	2016-08-18			Control	9TF	GR	1534C/C	1016V/V	419V/V	CVV/CVV
479	10TF	TAB	2016		Adult	Ae ae.	Silicagel	2016-08-18			Control	10TF	AJ	1534C/C	1016V/V	419V/V	CVV/CVV
479	11TF	TAB	2016		Adult	Ae ae.	Silicagel	2016-08-18			Control	11TF	AJ	1534C/C	1016V/V	419V/V	CVV/CVV
479	12TF	TAB	2016		Adult	Ae ae.	Silicagel	2016-08-18			Control	12TF	AJ	1534C/C	1016V/V	419V/V	CVV/CVV
498	13TF	TAB	2016		Adult	Ae ae.	Silicagel	2016-08-18			Control	13TF	GO	1534C/C	1016V/V	419V/V	CVV/CVV
501	14TF	TAB	2016		Adult	Ae. ae	Silicagel	2016-08-18			Control	14TF	AJ	1534C/C	1016V/I	419V/L	CVV/CIL
501	15TF	TAB	2016		Adult	Ae. ae	Silicagel	2016-08-18			Control	15TF	AJ	1534C/C	1016V/V	419V/V	CVV/CVV
550	16TF	TAB	2016		Adult	Ae. ae	Silicagel	2016-08-19			Control	16TF	AJ	1534C/C	1016V/I	419V/L	CVV/CIL
775	18TF	TAB	2016		Adult	Ae. ae	Silicagel	2016-08-25			Control	18TF	AJ	1534C/C	1016V/V	419V/V	CVV/CVV
943	19TF	TAB	2016		Adult	Ae. ae	Silicagel	2016-09-01			Control	19TF	AJ	1534C/C	1016V/I	419V/L	CVV/CIL
943	20TF	TAB	2016		Adult	Ae. ae	Silicagel	2016-09-01			Control	20TF	AJ	1534C/C	1016I/I	419L/L	CIL/CIL
948	21TF	TAB	2016		Adult	Ae. ae	Silicagel	2016-09-01			Control	21TF	PG	1534C/C	1016V/I	419V/L	CVV/CIL
961	23TF	TAB	2016		Adult	Ae. ae	Silicagel	2016-09-02			Control	23TF	AJ	1534C/C	1016V/I	419V/L	CVV/CIL
961	24TF	TAB	2016		Adult	Ae. ae	Silicagel	2016-09-02			Control	24TF	AJ	1534C/C	1016V/V	419V/V	CVV/CVV
962	25TF	TAB	2016		Adult	Ae. ae	Silicagel	2016-09-02			Control	25TF	AJ	1534C/C	1016V/V	419V/V	CVV/CVV
965	26TF	TAB	2016		Adult	Ae. ae	Silicagel	2016-09-02			Control	26TF	AJ	1534C/C	1016V/V	419V/V	CVV/CVV
977	27TF	TAB	2016		Adult	Ae. ae	Silicagel	2016-09-02			Control	27TF	AJ	1534C/C	1016V/V	419V/V	CVV/CVV
979	28TF	TAB	2016		Adult	Ae. ae	Silicagel	2016-09-02			Control	28TF	AJ	1534C/C	1016V/I	419V/L	CVV/CIL
983	30TF	TAB	2016		Adult	Ae. ae	Silicagel	2016-09-02			Control	30TF	AJ	1534C/C	1016V/V	419V/V	CVV/CVV
983	31TF	TAB	2016		Adult	Ae. ae	Silicagel	2016-09-02			Control	31TF	AJ	1534C/C	1016V/V	419V/V	CVV/CVV
983	32TF	TAB	2016		Adult	Ae. ae	Silicagel	2016-09-02			Control	32TF	AJ	1534C/C	1016V/V	419V/V	CVV/CVV
983	33TF	TAB	2016		Adult	Ae. ae	Silicagel	2016-09-02			Control	33TF	AJ	1534C/C	1016V/I	419V/L	CVV/CIL
592	35TF	TAB	2016		Adult	Ae. ae	Silicagel	2016-08-18			Control	35TF	AJ	1534C/C	1016V/V	419V/V	CVV/CVV
592	36TF	TAB	2016		Adult	Ae. ae	Silicagel	2016-08-18			Control	36TF	AJ	1534C/C	1016V/V	419V/V	CVV/CVV
592	37TF	TAB	2016		Adult	Ae. ae	Silicagel	2016-08-18			Control	37TF	AJ	1534C/C	1016V/V	419V/V	CVV/CVV
785	38TF	TAB	2016		Adult	Ae. ae	Silicagel	2016-08-25			Control	38TF	AJ	1534C/C	1016V/I	419V/L	CVV/CIL
795	39TF	TAB	2016		Adult	Ae. ae	Silicagel	2016-08-26			Control	39TF	AJ	1534C/C	1016V/I	419V/L	CVV/CIL
804	40TF	TAB	2016		Adult	Ae. ae	Silicagel	2016-08-26			Control	40TF	GR	1534C/C	1016V/I	419V/L	CVV/CIL
804	42TF	TAB	2016		Adult	Ae. ae	Silicagel	2016-08-26			Control	42TF	GR	1534C/C	1016I/I	419L/L	CIL/CIL
936	48TF	TAB	2016		Adult	Ae. ae	Silicagel	2016-09-01			Control	48TF	AJ	1534C/C	1016V/V	419V/V	CVV/CVV
936	49TF	TAB	2016		Adult	Ae. ae	Silicagel	2016-09-01			Control	49TF	AJ	1534F/C	1016V/V	419V/V	FVV/CVV
940	50TF	TAB	2016		Adult	Ae. ae	Silicagel	2016-09-01			Control	50TF	AJ	1534C/C	1016V/V	419V/V	CVV/CVV
3	L1F	1200LG	2017		Adult	Ae. ae	Silicagel	7-8-9/09/17	3-5jrs	2017-09-12	Delta	L1F	dead	1534C/C	1016V/I	419V/L	CVV/CIL
3	L2F	1200LG	2017		Adult	Ae. ae	Silicagel	7-8-9/09/17	3-5jrs	2017-09-12	Delta	L2F	dead	1534C/C	1016V/I	419V/L	CVV/CIL
3	L3F	1200LG	2017		Adult	Ae. ae	Silicagel	7-8-9/09/17	3-5jrs	2017-09-12	Delta	L3F	dead	1534C/C	1016V/V	419V/V	CVV/CVV
3	L4F	1200LG	2017		Adult	Ae. ae	Silicagel	7-8-9/09/17	3-5jrs	2017-09-12	Delta	L4F	dead	1534C/C	1016V/V	419V/V	CVV/CVV
3	L5F	1200LG	2017		Adult	Ae. ae	Silicagel	7-8-9/09/17	3-5jrs	2017-09-12	Delta	L5F	dead	1534C/C	1016V/I	419V/L	CVV/CIL
3	L6F	1200LG	2017		Adult	Ae. ae	Silicagel	7-8-9/09/17	3-5jrs	2017-09-12	Delta	L6F	dead	1534C/C	1016V/V	419V/V	CVV/CVV
3	L7F	1200LG	2017		Adult	Ae. ae	Silicagel	7-8-9/09/17	3-5jrs	2017-09-12	Delta	L7F	dead	1534C/C	1016V/V	419V/V	CVV/CVV
3	L8F	1200LG	2017		Adult	Ae. ae	Silicagel	7-8-9/09/17	3-5jrs	2017-09-12	Delta	L8F	dead	1534C/C	1016V/I	419V/L	CVV/CIL
3	L9F	1200LG	2017		Adult	Ae. ae	Silicagel	7-8-9/09/17	3-5jrs	2017-09-12	Delta	L9F	dead	1534C/C	1016V/I	419V/L	CVV/CIL
3	L10F	1200LG	2017		Adult	Ae. ae	Silicagel	7-8-9/09/17	3-5jrs	2017-09-12	Delta	L10F	dead	1534C/C	1016V/V	419V/V	CVV/CVV
3	L11F	1200LG	2017		Adult	Ae. ae	Silicagel	7-8-9/09/17	3-5jrs	2017-09-12	Delta	L11F	dead	1534C/C	1016V/I	419V/L	CVV/CIL
3	L12F	1200LG	2017		Adult	Ae. ae	Silicagel	7-8-9/09/17	3-5jrs	2017-09-12	Delta	L12F	dead	1534C/C	1016V/V	419V/V	CVV/CVV
3	L13F	1200LG	2017		Adult	Ae. ae	Silicagel	7-8-9/09/17	3-5jrs	2017-09-12	Delta	L13F	dead	1534C/C	1016V/I	419V/L	CVV/CIL
3	L14F	1200LG	2017		Adult	Ae. ae	Silicagel	7-8-9/09/17	3-5jrs	2017-09-12	Delta	L14F	dead	1534C/C	1016V/V	419V/V	CVV/CVV
24	L15F	1200LG	2017		Adult	Ae. ae	Silicagel	7-8-9/09/17	3-5jrs	2017-09-12	Delta	L15F	alive	1534C/C	1016V/V	419V/V	CVV/CVV
24	L16F	1200LG	2017		Adult	Ae. ae	Silicagel	7-8-9/09/17	3-5jrs	2017-09-12	Delta	L16F	alive	1534C/C	1016I/I	419L/L	CIL/CIL
24	L17F	1200LG	2017		Adult	Ae. ae	Silicagel	7-8-9/09/17	3-5jrs	2017-09-12	Delta	L17F	alive	1534C/C	1016V/I	419V/L	CVV/CIL
24	L18F	1200LG	2017		Adult	Ae. ae	Silicagel	7-8-9/09/17	3-5jrs	2017-09-12	Delta	L18F	alive	1534C/C	1016V/I	419V/L	CVV/CIL
24	L19F	1200LG	2017		Adult	Ae. ae	Silicagel	7-8-9/09/17	3-5jrs	2017-09-12	Delta	L19F	alive	1534C/C	1016V/I	419V/L	CVV/CIL
24	L21F	1200LG	2017		Adult	Ae. ae	Silicagel	7-8-9/09/17	3-5jrs	2017-09-12	Delta	L21F	alive	1534C/C	1016V/V	419V/V	CVV/CVV
24	L22F	1200LG	2017		Adult	Ae. ae	Silicagel	7-8-9/09/17	3-5jrs	2017-09-12	Delta	L22F	alive	1534C/C	1016V/V	419V/V	CVV/CVV
24	L23F	1200LG	2017		Adult	Ae. ae	Silicagel	7-8-9/09/17	3-5jrs	2017-09-12	Delta	L23F	alive	1534C/C	1016I/I	419L/L	CIL/CIL
24	L24F	1200LG	2017		Adult	Ae. ae	Silicagel	7-8-9/09/17	3-5jrs	2017-09-12	Delta	L24F	alive	1534C/C	1016I/I	419L/L	CIL/CIL
24	L25F	1200LG	2017		Adult	Ae. ae	Silicagel	7-8-9/09/17	3-5jrs	2017-09-12	Delta	L25F	alive	1534C/C	1016I/I	419L/L	CIL/CIL
24	L26F	1200LG	2017		Adult	Ae. ae	Silicagel	7-8-9/09/17	3-5jrs	2017-09-12	Delta	L26F	alive	1534C/C	1016I/I	419V/L	CIV/CIL
35	L27F	1200LG	2017		Adult	Ae. ae	Silicagel	10-11-12/09/17	3-5jrs	2017-09-15	Perm	L27F	dead	1534C/C	1016V/I	419V/L	CVV/CIL
35	L28F	1200LG	2017		Adult	Ae. ae	Silicagel	10-11-12/09/17	3-5jrs	2017-09-15	Perm	L28F	dead	1534C/C	1016V/V	419V/V	CVV/CVV
48	L29F	1200LG	2017		Adult	Ae. ae	Silicagel	10-11-12/09/17	3-5jrs	2017-09-15	Perm	L29F	alive	1534C/C	1016I/I	419L/L	CIL/CIL
48	L30F	1200LG	2017		Adult	Ae. ae	Silicagel	10-11-12/09/17	3-5jrs	2017-09-15	Perm	L30F	alive	1534C/C	1016I/I	419V/L	CIV/CIL
48	L31F	1200LG	2017		Adult	Ae. ae	Silicagel	10-11-12/09/17	3-5jrs	2017-09-15	Perm	L31F	alive	1534C/C	1016V/I	419V/L	CVV/CIL
48	L32F	1200LG	2017		Adult	Ae. ae	Silicagel	10-11-12/09/17	3-5jrs	2017-09-15	Perm	L32F	alive	1534C/C	1016V/V	419V/V	CVV/CVV
48	L33F	1200LG	2017		Adult	Ae. ae	Silicagel	10-11-12/09/17	3-5jrs	2017-09-15	Perm	L33F	alive	1534C/C	1016V/V	419V/V	CVV/CVV
48	L34F	1200LG	2017		Adult	Ae. ae	Silicagel	10-11-12/09/17	3-5jrs	2017-09-15	Perm	L34F	alive	1534C/C	1016V/I	419V/L	CVV/CIL
48	L35F	1200LG	2017		Adult	Ae. ae	Silicagel	10-11-12/09/17	3-5jrs	2017-09-15	Perm	L35F	alive	1534C/C	1016V/I	419V/L	CVV/CIL
48	L36F	1200LG	2017		Adult	Ae. ae	Silicagel	10-11-12/09/17	3-5jrs	2017-09-15	Perm	L36F	alive	1534C/C	1016V/V	419V/V	CVV/CVV
48	L37F	1200LG	2017		Adult	Ae. ae	Silicagel	10-11-12/09/17	3-5jrs	2017-09-15	Perm	L37F	alive	1534C/C	1016V/I	419V/L	CVV/CIL
49	L38F	1200LG	2017		Adult	Ae. ae	Silicagel	10-11-12/09/17	3-5jrs	2017-09-15	Perm	L38F	alive	1534C/C	1016V/I	419V/L	CVV/CIL
49	L39F	1200LG	2017		Adult	Ae. ae	Silicagel	10-11-12/09/17	3-5jrs	2017-09-15	Perm	L39F	alive	1534C/C	1016V/V	419V/V	CVV/CVV
49	L40F	1200LG	2017		Adult	Ae. ae	Silicagel	10-11-12/09/17	3-5jrs	2017-09-15	Perm	L40F	alive	1534C/C	1016V/I	419V/L	CVV/CIL
49	L42F	1200LG	2017		Adult	Ae. ae	Silicagel	10-11-12/09/17	3-5jrs	2017-09-15	Perm	L42F	alive	1534C/C	1016V/V	419V/V	CVV/CVV
49	L43F	1200LG	2017		Adult	Ae. ae	Silicagel	10-11-12/09/17	3-5jrs	2017-09-15	Perm	L43F	alive	1534C/C	1016I/I	419L/L	CIL/CIL
49	L45F	1200LG	2017		Adult	Ae. ae	Silicagel	10-11-12/09/17	3-5jrs	2017-09-15	Perm	L45F	alive	1534C/C	1016V/I	419L/L	CVL/CIL
507	T1F	TAB	2017		Adult	Ae. ae	Silicagel	2017-11-26	3-5jrs	2017-11-29	Perm	T1F	dead	1534F/C	1016V/V	419V/V	FVV/CVV
507	T2F	TAB	2017		Adult	Ae. ae	Silicagel	2017-11-26	3-5jrs	2017-11-29	Perm	T2F	dead	1534C/C	1016V/I	419V/L	CVV/CIL
507	T3F	TAB	2017		Adult	Ae. ae	Silicagel	2017-11-26	3-5jrs	2017-11-29	Perm	T3F	dead	1534C/C	1016V/V	419V/V	CVV/CVV
507	T4F	TAB	2017		Adult	Ae. ae	Silicagel	2017-11-26	3-5jrs	2017-11-29	Perm	T4F	dead	1534C/C	1016V/V	419V/V	CVV/CVV
507	T5F	TAB	2017		Adult	Ae. ae	Silicagel	2017-11-26	3-5jrs	2017-11-29	Perm	T5F	dead	1534C/C	1016V/I	419V/L	CVV/CIL
507	T6F	TAB	2017		Adult	Ae. ae	Silicagel	2017-11-26	3-5jrs	2017-11-29	Perm	T6F	dead	1534F/C	1016V/I	419V/L	FVV/CIL
507	T7F	TAB	2017		Adult	Ae. ae	Silicagel	2017-11-26	3-5jrs	2017-11-29	Perm	T7F	dead	1534C/C	1016V/I	419V/L	CVV/CIL
507	T8F	TAB	2017		Adult	Ae. ae	Silicagel	2017-11-26	3-5jrs	2017-11-29	Perm	T8F	dead	1534C/C	1016V/I	419V/L	CVV/CIL
507	T10F	TAB	2017		Adult	Ae. ae	Silicagel	2017-11-26	3-5jrs	2017-11-29	Perm	T10F	dead	1534C/C	1016V/I	419L/L	CVL/CIL
508	T11F	TAB	2017		Adult	Ae. ae	Silicagel	2017-11-26	3-5jrs	2017-11-29	Perm	T11F	dead	1534C/C	1016I/I	419V/L	CIV/CIL
508	T12F	TAB	2017		Adult	Ae. ae	Silicagel	2017-11-26	3-5jrs	2017-11-29	Perm	T12F	dead	1534C/C	1016I/I	419V/L	CIV/CIL
508	T13F	TAB	2017		Adult	Ae. ae	Silicagel	2017-11-26	3-5jrs	2017-11-29	Perm	T13F	dead	1534C/C	1016V/V	419V/V	CVV/CVV
508	T14F	TAB	2017		Adult	Ae. ae	Silicagel	2017-11-26	3-5jrs	2017-11-29	Perm	T14F	dead	1534C/C	1016V/I	419V/L	CVV/CIL
508	T15F	TAB	2017		Adult	Ae. ae	Silicagel	2017-11-26	3-5jrs	2017-11-29	Perm	T15F	dead	1534C/C	1016V/V	419V/V	CVV/CVV
508	T16F	TAB	2017		Adult	Ae. ae	Silicagel	2017-11-26	3-5jrs	2017-11-29	Perm	T16F	dead	1534C/C	1016V/V	419V/V	CVV/CVV
508	T18F	TAB	2017		Adult	Ae. ae	Silicagel	2017-11-26	3-5jrs	2017-11-29	Perm	T18F	dead	1534C/C	1016V/V	419V/V	CVV/CVV
508	T19F	TAB	2017		Adult	Ae. ae	Silicagel	2017-12-02	3-5jrs	2017-11-04	Perm	T19F	dead	1534C/C	1016I/I	419V/L	CIV/CIL
547	T20F	TAB	2017		Adult	Ae. ae	Silicagel	2017-12-02	3-5jrs	2017-12-04	Contr/Delta	T20F	alive	1534C/C	1016I/I	419V/L	CIV/CIL
547	T21F	TAB	2017		Adult	Ae. ae	Silicagel	2017-12-02	3-5jrs	2017-12-04	Contr/Delta	T21F	alive	1534C/C	1016V/V	419V/V	CVV/CVV
547	T22F	TAB	2017		Adult	Ae. ae	Silicagel	2017-12-02	3-5jrs	2017-12-04	Contr/Delta	T22F	alive	1534C/C	1016I/I	419L/L	CIL/CIL
547	T23F	TAB	2017		Adult	Ae. ae	Silicagel	2017-12-02	3-5jrs	2017-12-04	Contr/Delta	T23F	alive	1534C/C	1016V/I	419V/L	CVV/CIL
547	T24F	TAB	2017		Adult	Ae. ae	Silicagel	2017-12-02	3-5jrs	2017-12-04	Contr/Delta	T24F	alive	1534C/C	1016I/I	419L/L	CIL/CIL
547	T25F	TAB	2017		Adult	Ae. ae	Silicagel	2017-12-02	3-5jrs	2017-12-04	Contr/Delta	T25F	alive	1534C/C	1016V/I	419V/L	CVV/CIL
547	T26F	TAB	2017		Adult	Ae. ae	Silicagel	2017-12-02	3-5jrs	2017-12-04	Contr/Delta	T26F	alive	1534F/C	1016V/V	419V/V	FVV/CVV
547	T27F	TAB	2017		Adult	Ae. ae	Silicagel	2017-12-02	3-5jrs	2017-12-04	Contr/Delta	T27F	alive	1534C/C	1016V/I	419V/L	CVV/CIL
547	T28F	TAB	2017		Adult	Ae. ae	Silicagel	2017-12-02	3-5jrs	2017-12-04	Contr/Delta	T28F	alive	1534C/C	1016V/I	419V/L	CVV/CIL
555	T29F	TAB	2017		Adult	Ae. ae	Silicagel	2017-12-02	3-5jrs	2017-12-04	Delta	T29F	dead	1534C/C	1016V/V	419V/V	CVV/CVV
555	T30F	TAB	2017		Adult	Ae. ae	Silicagel	2017-12-02	3-5jrs	2017-12-04	Delta	T30F	dead	1534C/C	1016V/I	419V/L	CVV/CIL
555	T31F	TAB	2017		Adult	Ae. ae	Silicagel	2017-12-02	3-5jrs	2017-12-04	Delta	T31F	dead	1534C/C	1016V/V	419V/V	CVV/CVV
555	T32F	TAB	2017		Adult	Ae. ae	Silicagel	2017-12-02	3-5jrs	2017-12-04	Delta	T32F	dead	1534C/C	1016V/I	419V/L	CVV/CIL
555	T33F	TAB	2017		Adult	Ae. ae	Silicagel	2017-12-02	3-5jrs	2017-12-04	Delta	T33F	dead	1534C/C	1016I/I	419L/L	CIL/CIL
555	T34F	TAB	2017		Adult	Ae. ae	Silicagel	2017-12-02	3-5jrs	2017-12-04	Delta	T34F	dead	1534C/C	1016V/V	419V/V	CVV/CVV
555	T35F	TAB	2017		Adult	Ae. ae	Silicagel	2017-12-02	3-5jrs	2017-12-04	Delta	T35F	dead	1534C/C	1016V/V	419V/V	CVV/CVV
555	T36F	TAB	2017		Adult	Ae. ae	Silicagel	2017-12-02	3-5jrs	2017-12-04	Delta	T36F	dead	1534C/C	1016V/I	419V/L	CVV/CIL
555	T37F	TAB	2017		Adult	Ae. ae	Silicagel	2017-12-02	3-5jrs	2017-12-04	Delta	T37F	dead	1534C/C	1016V/V	419V/V	CVV/CVV
555	T38F	TAB	2017		Adult	Ae. ae	Silicagel	2017-12-02	3-5jrs	2017-12-04	Delta	T38F	dead	1534C/C	1016V/I	419V/L	CVV/CIL
556	T39F	TAB	2017		Adult	Ae. ae	Silicagel	2017-12-02	3-5jrs	2017-12-04	Delta	T39F	dead	1534F/C	1016V/I	419V/L	FVV/CIL
556	T40F	TAB	2017		Adult	Ae. ae	Silicagel	2017-12-02	3-5jrs	2017-12-04	Delta	T40F	dead	1534C/C	1016V/V	419V/V	CVV/CVV
556	T41F	TAB	2017		Adult	Ae. ae	Silicagel	2017-12-02	3-5jrs	2017-12-04	Delta	T41F	dead	1534C/C	1016V/V	419V/V	CVV/CVV
556	T42F	TAB	2017		Adult	Ae. ae	Silicagel	2017-12-02	3-5jrs	2017-12-04	Delta	T42F	dead	1534C/C	1016V/I	419V/L	CVV/CIL
556	T43F	TAB	2017		Adult	Ae. ae	Silicagel	2017-12-02	3-5jrs	2017-12-04	Delta	T43F	dead	1534C/C	1016V/V	419V/V	CVV/CVV
556	T44F	TAB	2017		Adult	Ae. ae	Silicagel	2017-12-02	3-5jrs	2017-12-04	Delta	T44F	dead	1534C/C	1016V/V	419V/V	CVV/CVV
556	T45F	TAB	2017		Adult	Ae. ae	Silicagel	2017-12-02	3-5jrs	2017-12-04	Delta	T45F	dead	1534C/C	1016V/V	419V/V	CVV/CVV
556	T46F	TAB	2017		Adult	Ae. ae	Silicagel	2017-12-02	3-5jrs	2017-12-04	Delta	T46F	dead	1534C/C	1016I/I	419L/L	CIL/CIL
556	T47F	TAB	2017		Adult	Ae. ae	Silicagel	2017-12-02	3-5jrs	2017-12-04	Delta	T47F	dead	1534C/C	1016I/I	419L/L	CIL/CIL
558	LF56	1200LG	2018		Adult	Ae. ae	Silicagel	2018-09-28	3-5jrs	2018-10-03	Perm	LF56	alive	1534C/C	1016V/V	419V/V	CVV/CVV
558	LF57	1200LG	2018		Adult	Ae. ae	Silicagel	2018-09-28	3-5jrs	2018-10-03	Perm	LF57	alive	1534C/C	1016I/I	419L/L	CIL/CIL
558	LF58	1200LG	2018		Adult	Ae. ae	Silicagel	2018-09-28	3-5jrs	2018-10-03	Perm	LF58	alive	1534C/C	1016V/I	419V/L	CVV/CIL
558	LF59	1200LG	2018		Adult	Ae. ae	Silicagel	2018-09-28	3-5jrs	2018-10-03	Perm	LF59	alive	1534C/C	1016I/I	419L/L	CIL/CIL
558	LF60	1200LG	2018		Adult	Ae. ae	Silicagel	2018-09-28	3-5jrs	2018-10-03	Perm	LF60	alive	1534C/C	1016V/I	419V/L	CVV/CIL
558	LF61	1200LG	2018		Adult	Ae. ae	Silicagel	2018-09-28	3-5jrs	2018-10-03	Perm	LF61	alive	1534C/C	1016V/I	419V/L	CVV/CIL
558	LF62	1200LG	2018		Adult	Ae. ae	Silicagel	2018-09-28	3-5jrs	2018-10-03	Perm	LF62	alive	1534C/C	1016V/I	419V/L	CVV/CIL
558	LF63	1200LG	2018		Adult	Ae. ae	Silicagel	2018-09-28	3-5jrs	2018-10-03	Perm	LF63	alive	1534C/C	1016V/V	419V/V	CVV/CVV
559	LF66	1200LG	2018		Adult	Ae. ae	Silicagel	2018-09-28	3-5jrs	2018-10-03	Perm	LF66	alive	1534C/C	1016I/I	419L/L	CIL/CIL
559	LF67	1200LG	2018		Adult	Ae. ae	Silicagel	2018-09-28	3-5jrs	2018-10-03	Perm	LF67	alive	1534C/C	1016V/I	419V/L	CVV/CIL
559	LF68	1200LG	2018		Adult	Ae. ae	Silicagel	2018-09-28	3-5jrs	2018-10-03	Perm	LF68	alive	1534C/C	1016V/V	419V/V	CVV/CVV
559	LF69	1200LG	2018		Adult	Ae. ae	Silicagel	2018-09-28	3-5jrs	2018-10-03	Perm	LF69	alive	1534C/C	1016V/I	419V/L	CVV/CIL
559	LF71	1200LG	2018		Adult	Ae. ae	Silicagel	2018-09-28	3-5jrs	2018-10-03	Perm	LF71	alive	1534C/C	1016V/I	419V/L	CVV/CIL
559	LF72	1200LG	2018		Adult	Ae. ae	Silicagel	2018-09-28	3-5jrs	2018-10-03	Perm	LF72	alive	1534C/C	1016I/I	419L/L	CIL/CIL
559	LF73	1200LG	2018		Adult	Ae. ae	Silicagel	2018-09-28	3-5jrs	2018-10-03	Perm	LF73	alive	1534C/C	1016I/I	419V/L	CIV/CIL
559	LF74	1200LG	2018		Adult	Ae. ae	Silicagel	2018-09-28	3-5jrs	2018-10-03	Perm	LF74	alive	1534C/C	1016I/I	419L/L	CIL/CIL
560	LF75	1200LG	2018		Adult	Ae. ae	Silicagel	2018-09-28	3-5jrs	2018-10-03	Perm	LF75	alive	1534C/C	1016I/I	419L/L	CIL/CIL
560	LF78	1200LG	2018		Adult	Ae. ae	Silicagel	2018-09-28	3-5jrs	2018-10-03	Perm	LF78	alive	1534C/C	1016I/I	419L/L	CIL/CIL
560	LF79	1200LG	2018		Adult	Ae. ae	Silicagel	2018-09-28	3-5jrs	2018-10-03	Perm	LF79	alive	1534C/C	1016I/I	419L/L	CIL/CIL
560	LF80	1200LG	2018		Adult	Ae. ae	Silicagel	2018-09-28	3-5jrs	2018-10-03	Perm	LF80	alive	1534C/C	1016V/I	419V/L	CVV/CIL
560	LF81	1200LG	2018		Adult	Ae. ae	Silicagel	2018-09-28	3-5jrs	2018-10-03	Perm	LF81	alive	1534C/C	1016V/I	419V/L	CVV/CIL
560	LF82	1200LG	2018		Adult	Ae. ae	Silicagel	2018-09-28	3-5jrs	2018-10-03	Perm	LF82	alive	1534C/C	1016V/V	419V/V	CVV/CVV
400	LF86	1200LG	2018		Adult	Ae. ae	Silicagel	2018-09-22	3-5jrs	2018-09-27	Delta	LF86	alive	1534C/C	1016V/I	419V/L	CVV/CIL
400	LF88	1200LG	2018		Adult	Ae. ae	Silicagel	2018-09-22	3-5jrs	2018-09-27	Delta	LF88	alive	1534C/C	1016V/I	419V/L	CVV/CIL
400	LF89	1200LG	2018		Adult	Ae. ae	Silicagel	2018-09-22	3-5jrs	2018-09-27	Delta	LF89	alive	1534C/C	1016V/I	419V/L	CVV/CIL
400	LF90	1200LG	2018		Adult	Ae. ae	Silicagel	2018-09-22	3-5jrs	2018-09-27	Delta	LF90	alive	1534C/C	1016V/I	419V/L	CVV/CIL
400	LF91	1200LG	2018		Adult	Ae. ae	Silicagel	2018-09-22	3-5jrs	2018-09-27	Delta	LF91	alive	1534C/C	1016I/I	419L/L	CIL/CIL
400	LF92	1200LG	2018		Adult	Ae. ae	Silicagel	2018-09-22	3-5jrs	2018-09-27	Delta	LF92	alive	1534C/C	1016V/I	419V/L	CVV/CIL
401	LF93	1200LG	2018		Adult	Ae. ae	Silicagel	2018-09-22	3-5jrs	2018-09-27	Delta	LF93	alive	1534C/C	1016V/I	419V/L	CVV/CIL
401	LF95	1200LG	2018		Adult	Ae. ae	Silicagel	2018-09-22	3-5jrs	2018-09-27	Delta	LF95	alive	1534C/C	1016V/I	419V/L	CVV/CIL
401	LF96	1200LG	2018		Adult	Ae. ae	Silicagel	2018-09-22	3-5jrs	2018-09-27	Delta	LF96	alive	1534C/C	1016V/I	419L/L	CVL/CIL
401	LF97	1200LG	2018		Adult	Ae. ae	Silicagel	2018-09-22	3-5jrs	2018-09-27	Delta	LF97	alive	1534C/C	1016V/I	419V/L	CVV/CIL
401	LF98	1200LG	2018		Adult	Ae. ae	Silicagel	2018-09-22	3-5jrs	2018-09-27	Delta	LF98	alive	1534C/C	1016V/I	419V/L	CVV/CIL
401	LF99	1200LG	2018		Adult	Ae. ae	Silicagel	2018-09-22	3-5jrs	2018-09-27	Delta	LF99	alive	1534C/C	1016V/I	419V/L	CVV/CIL
401	LF100	1200LG	2018		Adult	Ae. ae	Silicagel	2018-09-22	3-5jrs	2018-09-27	Delta	LF100	alive	1534C/C	1016V/I	419V/L	CVV/CIL
105	TF56	TAB	2018		Adult	Ae. ae	Silicagel	2018-08-24	3-5jrs	2018-08-29	Perm	TF56	alive	1534C/C	1016V/I	419V/L	CVV/CIL
105	TF57	TAB	2018		Adult	Ae. ae	Silicagel	2018-08-24	3-5jrs	2018-08-29	Perm	TF57	alive	1534C/C	1016V/I	419V/L	CVV/CIL
105	TF58	TAB	2018		Adult	Ae. ae	Silicagel	2018-08-24	3-5jrs	2018-08-29	Perm	TF58	alive	1534C/C	1016V/I	419V/L	CVV/CIL
105	TF60	TAB	2018		Adult	Ae. ae	Silicagel	2018-08-24	3-5jrs	2018-08-29	Perm	TF60	alive	1534C/C	1016I/I	419L/L	CIL/CIL
105	TF61	TAB	2018		Adult	Ae. ae	Silicagel	2018-08-24	3-5jrs	2018-08-29	Perm	TF61	alive	1534C/C	1016V/I	419V/L	CVV/CIL
105	TF62	TAB	2018		Adult	Ae. ae	Silicagel	2018-08-24	3-5jrs	2018-08-29	Perm	TF62	alive	1534C/C	1016V/I	419V/L	CVV/CIL
105	TF63	TAB	2018		Adult	Ae. ae	Silicagel	2018-08-24	3-5jrs	2018-08-29	Perm	TF63	alive	1534C/C	1016V/I	419V/L	CVV/CIL
105	TF64	TAB	2018		Adult	Ae. ae	Silicagel	2018-08-24	3-5jrs	2018-08-29	Perm	TF64	alive	1534C/C	1016V/I	419V/L	CVV/CIL
106	TF67	TAB	2018		Adult	Ae. ae	Silicagel	2018-08-24	3-5jrs	2018-08-29	Perm	TF67	alive	1534C/C	1016V/I	419V/L	CVV/CIL
106	TF68	TAB	2018		Adult	Ae. ae	Silicagel	2018-08-24	3-5jrs	2018-08-29	Perm	TF68	alive	1534C/C	1016I/I	419L/L	CIL/CIL
106	TF69	TAB	2018		Adult	Ae. ae	Silicagel	2018-08-24	3-5jrs	2018-08-29	Perm	TF69	alive	1534C/C	1016V/I	419V/L	CVV/CIL
106	TF70	TAB	2018		Adult	Ae. ae	Silicagel	2018-08-24	3-5jrs	2018-08-29	Perm	TF70	alive	1534C/C	1016I/I	419L/L	CIL/CIL
106	TF71	TAB	2018		Adult	Ae. ae	Silicagel	2018-08-24	3-5jrs	2018-08-29	Perm	TF71	alive	1534C/C	1016I/I	419L/L	CIL/CIL
106	TF74	TAB	2018		Adult	Ae. ae	Silicagel	2018-08-24	3-5jrs	2018-08-29	Perm	TF74	alive	1534C/C	1016V/I	419V/L	CVV/CIL
106	TF75	TAB	2018		Adult	Ae. ae	Silicagel	2018-08-24	3-5jrs	2018-08-29	Perm	TF75	alive	1534C/C	1016I/I	419L/L	CIL/CIL
107	TF78	TAB	2018		Adult	Ae. ae	Silicagel	2018-08-24	3-5jrs	2018-08-29	Perm	TF78	alive	1534C/C	1016V/V	419V/V	CVV/CVV
107	TF79	TAB	2018		Adult	Ae. ae	Silicagel	2018-08-24	3-5jrs	2018-08-29	Perm	TF79	alive	1534C/C	1016V/I	419V/L	CVV/CIL
107	TF81	TAB	2018		Adult	Ae. ae	Silicagel	2018-08-24	3-5jrs	2018-08-29	Perm	TF81	alive	1534C/C	1016V/I	419V/L	CVV/CIL
180	TF82	TAB	2018		Adult	Ae. ae	Silicagel	2018-09-04	3-5jrs	2018-09-09	Delta	TF82	dead	1534C/C	1016V/I	419V/L	CVV/CIL
187	TF83	TAB	2018		Adult	Ae. ae	Silicagel	2018-09-04	3-5jrs	2018-09-09	Delta	TF83	alive	1534C/C	1016V/I	419V/L	CVV/CIL
187	TF84	TAB	2018		Adult	Ae. ae	Silicagel	2018-09-04	3-5jrs	2018-09-09	Delta	TF84	alive	1534C/C	1016V/I	419L/L	CVL/CIL
187	TF85	TAB	2018		Adult	Ae. ae	Silicagel	2018-09-04	3-5jrs	2018-09-09	Delta	TF85	alive	1534C/C	1016V/I	419V/L	CVV/CIL
187	TF86	TAB	2018		Adult	Ae. ae	Silicagel	2018-09-04	3-5jrs	2018-09-09	Delta	TF86	alive	1534C/C	1016I/I	419L/L	CIL/CIL
187	TF87	TAB	2018		Adult	Ae. ae	Silicagel	2018-09-04	3-5jrs	2018-09-09	Delta	TF87	alive	1534C/C	1016I/I	419L/L	CIL/CIL
187	TF88	TAB	2018		Adult	Ae. ae	Silicagel	2018-09-04	3-5jrs	2018-09-09	Delta	TF88	alive	1534C/C	1016V/V	419V/V	CVV/CVV
187	TF89	TAB	2018		Adult	Ae. ae	Silicagel	2018-09-04	3-5jrs	2018-09-09	Delta	TF89	alive	1534C/C	1016V/V	419V/V	CVV/CVV
187	TF90	TAB	2018		Adult	Ae. ae	Silicagel	2018-09-04	3-5jrs	2018-09-09	Delta	TF90	alive	1534C/C	1016I/I	419L/L	CIL/CIL
188	TF91	TAB	2018		Adult	Ae. ae	Silicagel	2018-09-04	3-5jrs	2018-09-09	Delta	TF91	alive	1534C/C	1016I/I	419L/L	CIL/CIL
188	TF92	TAB	2018		Adult	Ae. ae	Silicagel	2018-09-04	3-5jrs	2018-09-09	Delta	TF92	alive	1534C/C	1016V/I	419V/L	CVV/CIL
188	TF94	TAB	2018		Adult	Ae. ae	Silicagel	2018-09-04	3-5jrs	2018-09-09	Delta	TF94	alive	1534C/C	1016V/V	419V/V	CVV/CVV
188	TF95	TAB	2018		Adult	Ae. ae	Silicagel	2018-09-04	3-5jrs	2018-09-09	Delta	TF95	alive	1534C/C	1016I/I	419L/L	CIL/CIL
188	TF96	TAB	2018		Adult	Ae. ae	Silicagel	2018-09-04	3-5jrs	2018-09-09	Delta	TF96	alive	1534C/C	1016V/V	419V/V	CVV/CVV
188	TF97	TAB	2018		Adult	Ae. ae	Silicagel	2018-09-04	3-5jrs	2018-09-09	Delta	TF97	alive	1534C/C	1016I/I	419V/L	CIV/CIL
189	TF98	TAB	2018		Adult	Ae. ae	Silicagel	2018-09-04	3-5jrs	2018-09-09	Delta	TF98	alive	1534C/C	1016V/V	419V/V	CVV/CVV
189	TF100	TAB	2018		Adult	Ae. ae	Silicagel	2018-09-04	3-5jrs	2018-09-09	Delta	TF100	alive	1534C/C	1016I/I	419V/L	CIV/CIL
189	TF101	TAB	2018		Adult	Ae. ae	Silicagel	2018-09-04	3-5jrs	2018-09-09	Delta	TF101	alive	1534C/C	1016I/I	419L/L	CIL/CIL
189	TF102	TAB	2018		Adult	Ae. ae	Silicagel	2018-09-04	3-5jrs	2018-09-09	Delta	TF102	alive	1534C/C	1016V/I	419V/L	CVV/CIL
189	TF103	TAB	2018		Adult	Ae. ae	Silicagel	2018-09-04	3-5jrs	2018-09-09	Delta	TF103	alive	1534C/C	1016V/I	419L/L	CVL/CIL
189	TF104	TAB	2018		Adult	Ae. ae	Silicagel	2018-09-04	3-5jrs	2018-09-09	Delta	TF104	alive	1534C/C	1016V/I	419L/L	CVL/CIL

## Sheet: Mortality
year	Method	locality	insecticide	tested	dead	alive
2016	WHO tubes	1200LG	Permethrin	195	55	140
2016	WHO tubes	1200LG	Control permethrin	38	0	38
2017	WHO tubes	1200LG	Permethrin	91	14	77
2017	WHO tubes	1200LG	Control permethrin	45	3	42
2018	WHO tubes	1200LG	Permethrin	110	9	101
2018	WHO tubes	1200LG	Control permethrin	52	0	52
2016	WHO tubes	Tabtenga	Permethrin	269	62	207
2016	WHO tubes	Tabtenga	Control permethrin	48	1	47
2017	WHO tubes	Tabtenga	Permethrin	174	19	155
2017	WHO tubes	Tabtenga	Control permethrin	54	3	51
2018	WHO tubes	Tabtenga	Permethrin	104	0	104
2018	WHO tubes	Tabtenga	Control permethrin	49	0	49
2016	WHO tubes	1200LG	Deltamethrin	196	94	102
2016	WHO tubes	1200LG	Control deltamethrin	38	0	38
2017	WHO tubes	1200LG	Deltamethrin	100	22	78
2017	WHO tubes	1200LG	Control deltamethrin	43	3	40
2018	WHO tubes	1200LG	Deltamethrin	107	6	101
2018	WHO tubes	1200LG	Control deltamethrin	48	2	46
2016	WHO tubes	Tabtenga	Deltamethrin	93	37	56
2016	WHO tubes	Tabtenga	Control deltamethrin	48	0	48
2017	WHO tubes	Tabtenga	Deltamethrin	78	14	64
2017	WHO tubes	Tabtenga	Control deltamethrin	48	0	48
2018	WHO tubes	Tabtenga	Deltamethrin	94	2	92
2018	WHO tubes	Tabtenga	Control deltamethrin	43	0	43
2016	WHO tubes	1200LG	Bendiocarb	219	190	29
2016	WHO tubes	1200LG	Control bendiocarb	52	0	52
2017	WHO tubes	1200LG	Bendiocarb	100	90	10
2017	WHO tubes	1200LG	Control bendiocarb	46	4	42
2018	WHO tubes	1200LG	Bendiocarb	96	96	0
2018	WHO tubes	1200LG	Control bendiocarb	45	0	45
2016	WHO tubes	Tabtenga	Bendiocarb	214	173	41
2016	WHO tubes	Tabtenga	Control bendiocarb	48	1	47
2017	WHO tubes	Tabtenga	Bendiocarb	188	173	15
2017	WHO tubes	Tabtenga	Control bendiocarb	42	0	42
2018	WHO tubes	Tabtenga	Bendiocarb	105	105	0
2018	WHO tubes	Tabtenga	Control Bendiocarb	48	0	48
2016	WHO tubes	1200LG	Fenitrothion	102	101	1
2016	WHO tubes	1200LG	Control fenitrothion	52	4	48
2017	WHO tubes	1200LG	Fenitrothion	103	101	2
2017	WHO tubes	1200LG	Control fenitrothion	50	2	48
2018	WHO tubes	1200LG	Fenitrothion	88	88	0
2018	WHO tubes	1200LG	Control fenitrothion	45	0	45
2016	WHO tubes	Tabtenga	Fenitrothion	203	201	2
2016	WHO tubes	Tabtenga	Control fenitrothion	58	1	58
2017	WHO tubes	Tabtenga	Fenitrothion	198	198	0
2017	WHO tubes	Tabtenga	Control fenitrothion	51	2	49
2018	WHO tubes	Tabtenga	Fenitrothion	98	98	0
2018	WHO tubes	Tabtenga	Control fenitrothion	52	0	52
2016	WHO tubes	1200LG	Malathion	94	94	0
2016	WHO tubes	1200LG	Control malathion	52	4	48
2017	WHO tubes	1200LG	Malathion	105	105	0
2017	WHO tubes	1200LG	Control malathion	48	0	48
2018	WHO tubes	1200LG	Malathion	101	101	0
2018	WHO tubes	1200LG	Control malathion	45	0	45
2016	WHO tubes	Tabtenga	Malathion	109	109	0
2016	WHO tubes	Tabtenga	Control malathion	58	1	57
2017	WHO tubes	Tabtenga	Malathion	180	180	0
2017	WHO tubes	Tabtenga	Control malathion	39	0	39
2018	WHO tubes	Tabtenga	Malathion	97	97	0
2018	WHO tubes	Tabtenga	Control malathion	52	0	52
2016	CDC bottles	1200LG	Permethrin	76	62	14
2016	CDC bottles	1200LG	Control permethrin	38	0	38
2017	CDC bottles	1200LG	Permethrin	97	41	56
2017	CDC bottles	1200LG	Control permethrin	48	1	47
2018	CDC bottles	1200LG	Permethrin	87	12	75
2018	CDC bottles	1200LG	Control permethrin	29	0	29
2016	CDC bottles	Tabtenga	Permethrin	191	56	135
2016	CDC bottles	Tabtenga	Control permethrin	48	1	47
2017	CDC bottles	Tabtenga	Permethrin	96	23	73
2017	CDC bottles	Tabtenga	Control permethrin	49	1	48
2018	CDC bottles	Tabtenga	Permethrin	88	4	84
2018	CDC bottles	Tabtenga	Control permethrin	24	2	22
2016	CDC bottles	1200LG	Deltamethrin	180	150	30
2016	CDC bottles	1200LG	Control deltamethrin	52	0	52
2017	CDC bottles	1200LG	Deltamethrin	95	15	80
2017	CDC bottles	1200LG	Control deltamethrin	22	1	21
2018	CDC bottles	1200LG	Deltamethrin	98	5	93
2018	CDC bottles	1200LG	Control deltamethrin	46	0	46
2016	CDC bottles	Tabtenga	Deltamethrin	122	61	61
2016	CDC bottles	Tabtenga	Control deltamethrin	48	0	48
2017	CDC bottles	Tabtenga	Deltamethrin	202	50	152
2017	CDC bottles	Tabtenga	Control deltamethrin	55	5	50
2018	CDC bottles	Tabtenga	Deltamethrin	98	1	97
2018	CDC bottles	Tabtenga	Control deltamethrin	29	0	29
2016	CDC bottles	1200LG	PBO + permethrin	66	64	2
2016	CDC bottles	1200LG	Control PBO + permethrin	46	1	45
2017	CDC bottles	1200LG	PBO + permethrin	95	85	10
2017	CDC bottles	1200LG	Control PBO + permethrin	34	5	29
2018	CDC bottles	1200LG	PBO + Permethrin	92	57	35
2018	CDC bottles	1200LG	Control PBO + permethrin	24	0	23
2016	CDC bottles	Tabtenga	PBO + permethrin	80	70	10
2016	CDC bottles	Tabtenga	Control PBO + permethrin	60	0	60
2017	CDC bottles	Tabtenga	PBO + permethrin	195	154	41
2017	CDC bottles	Tabtenga	Control PBO + permethrin	50	1	49
2018	CDC bottles	Tabtenga	PBO + permethrin	92	40	52
2018	CDC bottles	Tabtenga	Control PBO + permethrin	22	0	22
2016	CDC bottles	1200LG	PBO + deltamethrin	79	79	0
2016	CDC bottles	1200LG	Control PBO + deltamethrin	42	0	42
2017	CDC bottles	1200LG	PBO + deltamethrin	87	75	12
2017	CDC bottles	1200LG	Control PBO + deltamethrin	17	1	16
2018	CDC bottles	1200LG	PBO + deltamethrin	95	65	30
2018	CDC bottles	1200LG	Control PBO + deltamethrin	22	0	22
2016	CDC bottles	Tabtenga	PBO + deltamethrin	88	85	3
2016	CDC bottles	Tabtenga	Control PBO + deltamethrin	48	0	48
2017	CDC bottles	Tabtenga	PBO + deltamethrin	84	77	7
2017	CDC bottles	Tabtenga	Control PBO + deltamethrin	52	0	52
2018	CDC bottles	Tabtenga	PBO + deltamethrin	207	153	54
2018	CDC bottles	Tabtenga	Control PBO + deltamethrin	21	0	21
